# Supplementary material for: Wipi3 is essential for alternative autophagy and its loss causes neurodegeneration
Source: Nat Commun. 2020 Oct 20;11:5311. doi: 10.1038/s41467-020-18892-w (PMC7576787; doi:10.1038/s41467-020-18892-w)
Supplement: Supplementary file 4 — Source Data [file 41467_2020_18892_MOESM4_ESM.xlsx]

## Sheet: Sheet1
	Wipi3 is essential for alternative autophagy, and its loss causes neurodegeneration via a mechanism different from canonical autophagy
	Hirofumi Yamaguchi, Shinya Honda, Satoru Torii, Kimiko Shimizu*, Kaoru Kato**, Koichi Miyake***, Noriko Miyake***, Nobuhiro Fujikake, Hajime Tajima Sakurai, Satoko Arakawa# and Shigeomi Shimizu#

## Sheet: Figure1
Figure 1h
	[Golgi stack raw data]					[Golgi stack statistics]					[AP-like structures raw data]					[AP-like structures statistics]					[AB-like structures raw data]					[AB-like structures statistics]
	Strain Name	Cell ID	Golgi stack	Golgi stack /Cell ID			Mean	SD	SEM		Strain Name	Cell ID	AP	AP /Cell ID			Mean	SD	SEM		Strain Name	Cell ID	AB	AB /Cell ID			Mean	SD	SEM
	Δatg5Δpep4Δhsv2	1	0	0		atg5pep4	0.129108	0.348173	0.0238564		Δatg5Δpep4Δhsv2	1	0	0		atg5pep4	1.51643	2.01608	0.13814		Δatg5Δpep4Δhsv2	1	0	0		atg5pep4	3.67622	4.53226	0.327088
	Δatg5Δpep4Δhsv2	1	0	0		Δatg5Δpep4Δhsv2	0.101604	0.320194	0.0234149		Δatg5Δpep4Δhsv2	1	0	0		Δatg5Δpep4Δhsv2	0.0792079	0.3656	0.0363786		Δatg5Δpep4Δhsv2	1	0	0		Δatg5Δpep4Δhsv2	0.0909091	0.661761	0.0483928
	Δatg5Δpep4Δhsv2	1	0	0							Δatg5Δpep4Δhsv2	1	0	0							Δatg5Δpep4Δhsv2	1	0	0
	Δatg5Δpep4Δhsv2	1	0	0							Δatg5Δpep4Δhsv2	1	0	0							Δatg5Δpep4Δhsv2	1	0	0
	Δatg5Δpep4Δhsv2	1	0	0							Δatg5Δpep4Δhsv2	1	1	1							Δatg5Δpep4Δhsv2	1	0	0
	Δatg5Δpep4Δhsv2	1	0	0							Δatg5Δpep4Δhsv2	1	0	0							Δatg5Δpep4Δhsv2	1	0	0
	Δatg5Δpep4Δhsv2	1	0	0							Δatg5Δpep4Δhsv2	1	0	0							Δatg5Δpep4Δhsv2	1	0	0
	Δatg5Δpep4Δhsv2	1	0	0							Δatg5Δpep4Δhsv2	1	0	0							Δatg5Δpep4Δhsv2	1	0	0
	Δatg5Δpep4Δhsv2	1	0	0							Δatg5Δpep4Δhsv2	1	0	0							Δatg5Δpep4Δhsv2	1	0	0
	Δatg5Δpep4Δhsv2	1	0	0							Δatg5Δpep4Δhsv2	1	0	0							Δatg5Δpep4Δhsv2	1	0	0
	Δatg5Δpep4Δhsv2	1	0	0							Δatg5Δpep4Δhsv2	1	0	0							Δatg5Δpep4Δhsv2	1	0	0
	Δatg5Δpep4Δhsv2	1	0	0							Δatg5Δpep4Δhsv2	1	0	0							Δatg5Δpep4Δhsv2	1	0	0
	Δatg5Δpep4Δhsv2	1	0	0							Δatg5Δpep4Δhsv2	1	0	0							Δatg5Δpep4Δhsv2	1	0	0
	Δatg5Δpep4Δhsv2	1	0	0							Δatg5Δpep4Δhsv2	1	0	0							Δatg5Δpep4Δhsv2	1	0	0
	Δatg5Δpep4Δhsv2	1	0	0							Δatg5Δpep4Δhsv2	1	0	0							Δatg5Δpep4Δhsv2	1	0	0
	Δatg5Δpep4Δhsv2	1	0	0							Δatg5Δpep4Δhsv2	1	0	0							Δatg5Δpep4Δhsv2	1	0	0
	Δatg5Δpep4Δhsv2	1	0	0							Δatg5Δpep4Δhsv2	1	0	0							Δatg5Δpep4Δhsv2	1	0	0
	Δatg5Δpep4Δhsv2	1	0	0							Δatg5Δpep4Δhsv2	1	0	0							Δatg5Δpep4Δhsv2	1	0	0
	Δatg5Δpep4Δhsv2	1	0	0							Δatg5Δpep4Δhsv2	1	0	0							Δatg5Δpep4Δhsv2	1	0	0
	Δatg5Δpep4Δhsv2	1	0	0							Δatg5Δpep4Δhsv2	1	0	0							Δatg5Δpep4Δhsv2	1	0	0
	Δatg5Δpep4Δhsv2	1	0	0							Δatg5Δpep4Δhsv2	1	0	0							Δatg5Δpep4Δhsv2	1	0	0
	Δatg5Δpep4Δhsv2	1	0	0							Δatg5Δpep4Δhsv2	1	0	0							Δatg5Δpep4Δhsv2	1	0	0
	Δatg5Δpep4Δhsv2	1	0	0							Δatg5Δpep4Δhsv2	1	0	0							Δatg5Δpep4Δhsv2	1	0	0
	Δatg5Δpep4Δhsv2	1	0	0							Δatg5Δpep4Δhsv2	1	0	0							Δatg5Δpep4Δhsv2	1	0	0
	Δatg5Δpep4Δhsv2	1	0	0							Δatg5Δpep4Δhsv2	1	0	0							Δatg5Δpep4Δhsv2	1	0	0
	Δatg5Δpep4Δhsv2	1	0	0							Δatg5Δpep4Δhsv2	1	0	0							Δatg5Δpep4Δhsv2	1	0	0
	Δatg5Δpep4Δhsv2	1	0	0							Δatg5Δpep4Δhsv2	1	0	0							Δatg5Δpep4Δhsv2	1	0	0
	Δatg5Δpep4Δhsv2	1	0	0							Δatg5Δpep4Δhsv2	1	0	0							Δatg5Δpep4Δhsv2	1	0	0
	Δatg5Δpep4Δhsv2	1	0	0							Δatg5Δpep4Δhsv2	1	0	0							Δatg5Δpep4Δhsv2	1	0	0
	Δatg5Δpep4Δhsv2	1	0	0							Δatg5Δpep4Δhsv2	1	0	0							Δatg5Δpep4Δhsv2	1	0	0
	Δatg5Δpep4Δhsv2	1	0	0							Δatg5Δpep4Δhsv2	1	0	0							Δatg5Δpep4Δhsv2	1	0	0
	Δatg5Δpep4Δhsv2	1	0	0							Δatg5Δpep4Δhsv2	1	0	0							Δatg5Δpep4Δhsv2	1	0	0
	Δatg5Δpep4Δhsv2	1	0	0							Δatg5Δpep4Δhsv2	1	0	0							Δatg5Δpep4Δhsv2	1	0	0
	Δatg5Δpep4Δhsv2	1	0	0							Δatg5Δpep4Δhsv2	1	0	0							Δatg5Δpep4Δhsv2	1	0	0
	Δatg5Δpep4Δhsv2	1	0	0							Δatg5Δpep4Δhsv2	1	0	0							Δatg5Δpep4Δhsv2	1	0	0
	Δatg5Δpep4Δhsv2	1	0	0							Δatg5Δpep4Δhsv2	1	1	1							Δatg5Δpep4Δhsv2	1	1	1
	Δatg5Δpep4Δhsv2	1	0	0							Δatg5Δpep4Δhsv2	1	0	0							Δatg5Δpep4Δhsv2	1	0	0
	Δatg5Δpep4Δhsv2	1	0	0							Δatg5Δpep4Δhsv2	1	1	1							Δatg5Δpep4Δhsv2	1	0	0
	Δatg5Δpep4Δhsv2	1	0	0							Δatg5Δpep4Δhsv2	1	0	0							Δatg5Δpep4Δhsv2	1	0	0
	Δatg5Δpep4Δhsv2	1	0	0							Δatg5Δpep4Δhsv2	1	0	0							Δatg5Δpep4Δhsv2	1	0	0
	Δatg5Δpep4Δhsv2	1	0	0							Δatg5Δpep4Δhsv2	1	0	0							Δatg5Δpep4Δhsv2	1	0	0
	Δatg5Δpep4Δhsv2	1	0	0							Δatg5Δpep4Δhsv2	1	0	0							Δatg5Δpep4Δhsv2	1	0	0
	Δatg5Δpep4Δhsv2	1	0	0							Δatg5Δpep4Δhsv2	1	0	0							Δatg5Δpep4Δhsv2	1	0	0
	Δatg5Δpep4Δhsv2	1	0	0							Δatg5Δpep4Δhsv2	1	0	0							Δatg5Δpep4Δhsv2	1	0	0
	Δatg5Δpep4Δhsv2	1	0	0							Δatg5Δpep4Δhsv2	1	1	1							Δatg5Δpep4Δhsv2	1	0	0
	Δatg5Δpep4Δhsv2	1	0	0							Δatg5Δpep4Δhsv2	1	0	0							Δatg5Δpep4Δhsv2	1	0	0
	Δatg5Δpep4Δhsv2	1	0	0							Δatg5Δpep4Δhsv2	1	0	0							Δatg5Δpep4Δhsv2	1	0	0
	Δatg5Δpep4Δhsv2	1	0	0							Δatg5Δpep4Δhsv2	1	0	0							Δatg5Δpep4Δhsv2	1	0	0
	Δatg5Δpep4Δhsv2	1	0	0							Δatg5Δpep4Δhsv2	1	0	0							Δatg5Δpep4Δhsv2	1	0	0
	Δatg5Δpep4Δhsv2	1	0	0							Δatg5Δpep4Δhsv2	1	0	0							Δatg5Δpep4Δhsv2	1	0	0
	Δatg5Δpep4Δhsv2	1	0	0							Δatg5Δpep4Δhsv2	1	0	0							Δatg5Δpep4Δhsv2	1	0	0
	Δatg5Δpep4Δhsv2	1	0	0							Δatg5Δpep4Δhsv2	1	0	0							Δatg5Δpep4Δhsv2	1	0	0
	Δatg5Δpep4Δhsv2	1	0	0							Δatg5Δpep4Δhsv2	1	0	0							Δatg5Δpep4Δhsv2	1	2	2
	Δatg5Δpep4Δhsv2	1	0	0							Δatg5Δpep4Δhsv2	1	0	0							Δatg5Δpep4Δhsv2	1	0	0
	Δatg5Δpep4Δhsv2	1	0	0							Δatg5Δpep4Δhsv2	1	0	0							Δatg5Δpep4Δhsv2	1	0	0
	Δatg5Δpep4Δhsv2	1	1	1							Δatg5Δpep4Δhsv2	1	0	0							Δatg5Δpep4Δhsv2	1	0	0
	Δatg5Δpep4Δhsv2	1	0	0							Δatg5Δpep4Δhsv2	1	0	0							Δatg5Δpep4Δhsv2	1	0	0
	Δatg5Δpep4Δhsv2	1	0	0							Δatg5Δpep4Δhsv2	1	0	0							Δatg5Δpep4Δhsv2	1	0	0
	Δatg5Δpep4Δhsv2	1	0	0							Δatg5Δpep4Δhsv2	1	0	0							Δatg5Δpep4Δhsv2	1	0	0
	Δatg5Δpep4Δhsv2	1	0	0							Δatg5Δpep4Δhsv2	1	0	0							Δatg5Δpep4Δhsv2	1	0	0
	Δatg5Δpep4Δhsv2	1	0	0							Δatg5Δpep4Δhsv2	1	0	0							Δatg5Δpep4Δhsv2	1	0	0
	Δatg5Δpep4Δhsv2	1	0	0							Δatg5Δpep4Δhsv2	1	0	0							Δatg5Δpep4Δhsv2	1	0	0
	Δatg5Δpep4Δhsv2	1	0	0							Δatg5Δpep4Δhsv2	1	0	0							Δatg5Δpep4Δhsv2	1	0	0
	Δatg5Δpep4Δhsv2	1	0	0							Δatg5Δpep4Δhsv2	1	0	0							Δatg5Δpep4Δhsv2	1	0	0
	Δatg5Δpep4Δhsv2	1	0	0							Δatg5Δpep4Δhsv2	1	3	3							Δatg5Δpep4Δhsv2	1	0	0
	Δatg5Δpep4Δhsv2	1	0	0							Δatg5Δpep4Δhsv2	1	0	0							Δatg5Δpep4Δhsv2	1	0	0
	Δatg5Δpep4Δhsv2	1	0	0							Δatg5Δpep4Δhsv2	1	0	0							Δatg5Δpep4Δhsv2	1	0	0
	Δatg5Δpep4Δhsv2	1	0	0							Δatg5Δpep4Δhsv2	1	0	0							Δatg5Δpep4Δhsv2	1	0	0
	Δatg5Δpep4Δhsv2	1	0	0							Δatg5Δpep4Δhsv2	1	0	0							Δatg5Δpep4Δhsv2	1	0	0
	Δatg5Δpep4Δhsv2	1	0	0							Δatg5Δpep4Δhsv2	1	0	0							Δatg5Δpep4Δhsv2	1	0	0
	Δatg5Δpep4Δhsv2	1	0	0							Δatg5Δpep4Δhsv2	1	0	0							Δatg5Δpep4Δhsv2	1	0	0
	Δatg5Δpep4Δhsv2	1	0	0							Δatg5Δpep4Δhsv2	1	0	0							Δatg5Δpep4Δhsv2	1	0	0
	Δatg5Δpep4Δhsv2	1	0	0							Δatg5Δpep4Δhsv2	1	0	0							Δatg5Δpep4Δhsv2	1	0	0
	Δatg5Δpep4Δhsv2	1	0	0							Δatg5Δpep4Δhsv2	1	0	0							Δatg5Δpep4Δhsv2	1	0	0
	Δatg5Δpep4Δhsv2	1	0	0							Δatg5Δpep4Δhsv2	1	0	0							Δatg5Δpep4Δhsv2	1	0	0
	Δatg5Δpep4Δhsv2	1	0	0							Δatg5Δpep4Δhsv2	1	0	0							Δatg5Δpep4Δhsv2	1	0	0
	Δatg5Δpep4Δhsv2	1	0	0							Δatg5Δpep4Δhsv2	1	0	0							Δatg5Δpep4Δhsv2	1	0	0
	Δatg5Δpep4Δhsv2	1	0	0							Δatg5Δpep4Δhsv2	1	0	0							Δatg5Δpep4Δhsv2	1	0	0
	Δatg5Δpep4Δhsv2	1	0	0							Δatg5Δpep4Δhsv2	1	0	0							Δatg5Δpep4Δhsv2	1	0	0
	Δatg5Δpep4Δhsv2	1	0	0							Δatg5Δpep4Δhsv2	1	0	0							Δatg5Δpep4Δhsv2	1	0	0
	Δatg5Δpep4Δhsv2	1	0	0							Δatg5Δpep4Δhsv2	1	0	0							Δatg5Δpep4Δhsv2	1	0	0
	Δatg5Δpep4Δhsv2	1	0	0							Δatg5Δpep4Δhsv2	1	0	0							Δatg5Δpep4Δhsv2	1	0	0
	Δatg5Δpep4Δhsv2	1	0	0							Δatg5Δpep4Δhsv2	1	0	0							Δatg5Δpep4Δhsv2	1	0	0
	Δatg5Δpep4Δhsv2	1	0	0							Δatg5Δpep4Δhsv2	1	0	0							Δatg5Δpep4Δhsv2	1	0	0
	Δatg5Δpep4Δhsv2	1	0	0							Δatg5Δpep4Δhsv2	1	0	0							Δatg5Δpep4Δhsv2	1	0	0
	Δatg5Δpep4Δhsv2	1	0	0							Δatg5Δpep4Δhsv2	1	0	0							Δatg5Δpep4Δhsv2	1	0	0
	Δatg5Δpep4Δhsv2	1	0	0							Δatg5Δpep4Δhsv2	1	0	0							Δatg5Δpep4Δhsv2	1	0	0
	Δatg5Δpep4Δhsv2	1	0	0							Δatg5Δpep4Δhsv2	1	0	0							Δatg5Δpep4Δhsv2	1	0	0
	Δatg5Δpep4Δhsv2	1	0	0							Δatg5Δpep4Δhsv2	1	0	0							Δatg5Δpep4Δhsv2	1	0	0
	Δatg5Δpep4Δhsv2	1	0	0							Δatg5Δpep4Δhsv2	1	0	0							Δatg5Δpep4Δhsv2	1	0	0
	Δatg5Δpep4Δhsv2	1	0	0							Δatg5Δpep4Δhsv2	1	0	0							Δatg5Δpep4Δhsv2	1	0	0
	Δatg5Δpep4Δhsv2	1	0	0							Δatg5Δpep4Δhsv2	1	0	0							Δatg5Δpep4Δhsv2	1	0	0
	Δatg5Δpep4Δhsv2	1	0	0							Δatg5Δpep4Δhsv2	1	0	0							Δatg5Δpep4Δhsv2	1	0	0
	Δatg5Δpep4Δhsv2	1	0	0							Δatg5Δpep4Δhsv2	1	0	0							Δatg5Δpep4Δhsv2	1	0	0
	Δatg5Δpep4Δhsv2	1	0	0							Δatg5Δpep4Δhsv2	1	0	0							Δatg5Δpep4Δhsv2	1	0	0
	Δatg5Δpep4Δhsv2	1	0	0							Δatg5Δpep4Δhsv2	1	1	1							Δatg5Δpep4Δhsv2	1	0	0
	Δatg5Δpep4Δhsv2	1	0	0							Δatg5Δpep4Δhsv2	1	0	0							Δatg5Δpep4Δhsv2	1	0	0
	Δatg5Δpep4Δhsv2	1	0	0							Δatg5Δpep4Δhsv2	1	0	0							Δatg5Δpep4Δhsv2	1	0	0
	Δatg5Δpep4Δhsv2	1	0	0							Δatg5Δpep4Δhsv2	1	0	0							Δatg5Δpep4Δhsv2	1	0	0
	Δatg5Δpep4Δhsv2	1	0	0							Δatg5Δpep4Δhsv2	1	0	0							Δatg5Δpep4Δhsv2	1	0	0
	Δatg5Δpep4Δhsv2	1	0	0							Δatg5Δpep4Δhsv2	1	0	0							Δatg5Δpep4Δhsv2	1	0	0
	Δatg5Δpep4Δhsv2	1	0	0							atg5pep4	1	0	0							Δatg5Δpep4Δhsv2	1	0	0
	Δatg5Δpep4Δhsv2	1	0	0							atg5pep4	1	6	6							Δatg5Δpep4Δhsv2	1	0	0
	Δatg5Δpep4Δhsv2	1	0	0							atg5pep4	1	7	7							Δatg5Δpep4Δhsv2	1	0	0
	Δatg5Δpep4Δhsv2	1	0	0							atg5pep4	1	3	3							Δatg5Δpep4Δhsv2	1	0	0
	Δatg5Δpep4Δhsv2	1	0	0							atg5pep4	1	1	1							Δatg5Δpep4Δhsv2	1	0	0
	Δatg5Δpep4Δhsv2	1	0	0							atg5pep4	1	2	2							Δatg5Δpep4Δhsv2	1	0	0
	Δatg5Δpep4Δhsv2	1	0	0							atg5pep4	1	0	0							Δatg5Δpep4Δhsv2	1	0	0
	Δatg5Δpep4Δhsv2	1	0	0							atg5pep4	1	0	0							Δatg5Δpep4Δhsv2	1	0	0
	Δatg5Δpep4Δhsv2	1	0	0							atg5pep4	1	2	2							Δatg5Δpep4Δhsv2	1	0	0
	Δatg5Δpep4Δhsv2	1	0	0							atg5pep4	1	1	1							Δatg5Δpep4Δhsv2	1	0	0
	Δatg5Δpep4Δhsv2	1	0	0							atg5pep4	1	4	4							Δatg5Δpep4Δhsv2	1	0	0
	Δatg5Δpep4Δhsv2	1	0	0							atg5pep4	1	0	0							Δatg5Δpep4Δhsv2	1	0	0
	Δatg5Δpep4Δhsv2	1	0	0							atg5pep4	1	5	5							Δatg5Δpep4Δhsv2	1	0	0
	Δatg5Δpep4Δhsv2	1	0	0							atg5pep4	1	0	0							Δatg5Δpep4Δhsv2	1	0	0
	Δatg5Δpep4Δhsv2	1	0	0							atg5pep4	1	0	0							Δatg5Δpep4Δhsv2	1	0	0
	Δatg5Δpep4Δhsv2	1	0	0							atg5pep4	1	0	0							Δatg5Δpep4Δhsv2	1	0	0
	Δatg5Δpep4Δhsv2	1	1	1							atg5pep4	1	1	1							Δatg5Δpep4Δhsv2	1	8	8
	Δatg5Δpep4Δhsv2	1	1	1							atg5pep4	1	0	0							Δatg5Δpep4Δhsv2	1	0	0
	Δatg5Δpep4Δhsv2	1	0	0							atg5pep4	1	4	4							Δatg5Δpep4Δhsv2	1	0	0
	Δatg5Δpep4Δhsv2	1	0	0							atg5pep4	1	1	1							Δatg5Δpep4Δhsv2	1	0	0
	Δatg5Δpep4Δhsv2	1	1	1							atg5pep4	1	6	6							Δatg5Δpep4Δhsv2	1	0	0
	Δatg5Δpep4Δhsv2	1	0	0							atg5pep4	1	1	1							Δatg5Δpep4Δhsv2	1	0	0
	Δatg5Δpep4Δhsv2	1	0	0							atg5pep4	1	4	4							Δatg5Δpep4Δhsv2	1	0	0
	Δatg5Δpep4Δhsv2	1	0	0							atg5pep4	1	4	4							Δatg5Δpep4Δhsv2	1	0	0
	Δatg5Δpep4Δhsv2	1	0	0							atg5pep4	1	11	11							Δatg5Δpep4Δhsv2	1	0	0
	Δatg5Δpep4Δhsv2	1	0	0							atg5pep4	1	4	4							Δatg5Δpep4Δhsv2	1	0	0
	Δatg5Δpep4Δhsv2	1	0	0							atg5pep4	1	6	6							Δatg5Δpep4Δhsv2	1	0	0
	Δatg5Δpep4Δhsv2	1	0	0							atg5pep4	1	1	1							Δatg5Δpep4Δhsv2	1	0	0
	Δatg5Δpep4Δhsv2	1	1	1							atg5pep4	1	4	4							Δatg5Δpep4Δhsv2	1	0	0
	Δatg5Δpep4Δhsv2	1	1	1							atg5pep4	1	0	0							Δatg5Δpep4Δhsv2	1	0	0
	Δatg5Δpep4Δhsv2	1	0	0							atg5pep4	1	3	3							Δatg5Δpep4Δhsv2	1	0	0
	Δatg5Δpep4Δhsv2	1	0	0							atg5pep4	1	1	1							Δatg5Δpep4Δhsv2	1	3	3
	Δatg5Δpep4Δhsv2	1	0	0							atg5pep4	1	4	4							Δatg5Δpep4Δhsv2	1	0	0
	Δatg5Δpep4Δhsv2	1	0	0							atg5pep4	1	8	8							Δatg5Δpep4Δhsv2	1	0	0
	Δatg5Δpep4Δhsv2	1	0	0							atg5pep4	1	6	6							Δatg5Δpep4Δhsv2	1	0	0
	Δatg5Δpep4Δhsv2	1	0	0							atg5pep4	1	0	0							Δatg5Δpep4Δhsv2	1	0	0
	Δatg5Δpep4Δhsv2	1	0	0							atg5pep4	1	1	1							Δatg5Δpep4Δhsv2	1	0	0
	Δatg5Δpep4Δhsv2	1	0	0							atg5pep4	1	2	2							Δatg5Δpep4Δhsv2	1	0	0
	Δatg5Δpep4Δhsv2	1	0	0							atg5pep4	1	1	1							Δatg5Δpep4Δhsv2	1	0	0
	Δatg5Δpep4Δhsv2	1	0	0							atg5pep4	1	0	0							Δatg5Δpep4Δhsv2	1	0	0
	Δatg5Δpep4Δhsv2	1	0	0							atg5pep4	1	0	0							Δatg5Δpep4Δhsv2	1	0	0
	Δatg5Δpep4Δhsv2	1	0	0							atg5pep4	1	2	2							Δatg5Δpep4Δhsv2	1	0	0
	Δatg5Δpep4Δhsv2	1	1	1							atg5pep4	1	0	0							Δatg5Δpep4Δhsv2	1	0	0
	Δatg5Δpep4Δhsv2	1	0	0							atg5pep4	1	0	0							Δatg5Δpep4Δhsv2	1	0	0
	Δatg5Δpep4Δhsv2	1	0	0							atg5pep4	1	4	4							Δatg5Δpep4Δhsv2	1	0	0
	Δatg5Δpep4Δhsv2	1	0	0							atg5pep4	1	3	3							Δatg5Δpep4Δhsv2	1	0	0
	Δatg5Δpep4Δhsv2	1	2	2							atg5pep4	1	1	1							Δatg5Δpep4Δhsv2	1	0	0
	Δatg5Δpep4Δhsv2	1	0	0							atg5pep4	1	2	2							Δatg5Δpep4Δhsv2	1	0	0
	Δatg5Δpep4Δhsv2	1	1	1							atg5pep4	1	0	0							Δatg5Δpep4Δhsv2	1	0	0
	Δatg5Δpep4Δhsv2	1	1	1							atg5pep4	1	2	2							Δatg5Δpep4Δhsv2	1	0	0
	Δatg5Δpep4Δhsv2	1	0	0							atg5pep4	1	2	2							Δatg5Δpep4Δhsv2	1	0	0
	Δatg5Δpep4Δhsv2	1	0	0							atg5pep4	1	2	2							Δatg5Δpep4Δhsv2	1	0	0
	Δatg5Δpep4Δhsv2	1	0	0							atg5pep4	1	5	5							Δatg5Δpep4Δhsv2	1	0	0
	Δatg5Δpep4Δhsv2	1	0	0							atg5pep4	1	4	4							Δatg5Δpep4Δhsv2	1	0	0
	Δatg5Δpep4Δhsv2	1	1	1							atg5pep4	1	3	3							Δatg5Δpep4Δhsv2	1	0	0
	Δatg5Δpep4Δhsv2	1	1	1							atg5pep4	1	0	0							Δatg5Δpep4Δhsv2	1	0	0
	Δatg5Δpep4Δhsv2	1	0	0							atg5pep4	1	1	1							Δatg5Δpep4Δhsv2	1	0	0
	Δatg5Δpep4Δhsv2	1	0	0							atg5pep4	1	0	0							Δatg5Δpep4Δhsv2	1	0	0
	Δatg5Δpep4Δhsv2	1	0	0							atg5pep4	1	0	0							Δatg5Δpep4Δhsv2	1	0	0
	Δatg5Δpep4Δhsv2	1	0	0							atg5pep4	1	0	0							Δatg5Δpep4Δhsv2	1	0	0
	Δatg5Δpep4Δhsv2	1	1	1							atg5pep4	1	2	2							Δatg5Δpep4Δhsv2	1	0	0
	Δatg5Δpep4Δhsv2	1	0	0							atg5pep4	2	1	0.5							Δatg5Δpep4Δhsv2	1	0	0
	Δatg5Δpep4Δhsv2	1	1	1							atg5pep4	3	3	1							Δatg5Δpep4Δhsv2	1	0	0
	Δatg5Δpep4Δhsv2	1	0	0							atg5pep4	1	8	8							Δatg5Δpep4Δhsv2	1	0	0
	Δatg5Δpep4Δhsv2	1	0	0							atg5pep4	1	1	1							Δatg5Δpep4Δhsv2	1	0	0
	Δatg5Δpep4Δhsv2	1	0	0							atg5pep4	1	0	0							Δatg5Δpep4Δhsv2	1	1	1
	Δatg5Δpep4Δhsv2	1	0	0							atg5pep4	2	0	0							Δatg5Δpep4Δhsv2	1	2	2
	Δatg5Δpep4Δhsv2	1	1	1							atg5pep4	1	2	2							Δatg5Δpep4Δhsv2	1	0	0
	Δatg5Δpep4Δhsv2	1	0	0							atg5pep4	1	2	2							Δatg5Δpep4Δhsv2	1	0	0
	Δatg5Δpep4Δhsv2	1	0	0							atg5pep4	2	0	0							Δatg5Δpep4Δhsv2	1	0	0
	Δatg5Δpep4Δhsv2	1	0	0							atg5pep4	1	3	3							Δatg5Δpep4Δhsv2	1	0	0
	Δatg5Δpep4Δhsv2	1	1	1							atg5pep4	1	1	1							Δatg5Δpep4Δhsv2	1	0	0
	Δatg5Δpep4Δhsv2	1	0	0							atg5pep4	1	1	1							Δatg5Δpep4Δhsv2	1	0	0
	Δatg5Δpep4Δhsv2	1	0	0							atg5pep4	1	2	2							Δatg5Δpep4Δhsv2	1	0	0
	Δatg5Δpep4Δhsv2	1	0	0							atg5pep4	1	1	1							Δatg5Δpep4Δhsv2	1	0	0
	Δatg5Δpep4Δhsv2	1	0	0							atg5pep4	1	3	3							Δatg5Δpep4Δhsv2	1	0	0
	Δatg5Δpep4Δhsv2	1	0	0							atg5pep4	1	3	3							Δatg5Δpep4Δhsv2	1	0	0
	Δatg5Δpep4Δhsv2	1	0	0							atg5pep4	1	4	4							Δatg5Δpep4Δhsv2	1	0	0
	Δatg5Δpep4Δhsv2	1	0	0							atg5pep4	1	3	3							Δatg5Δpep4Δhsv2	1	0	0
	Δatg5Δpep4Δhsv2	1	0	0							atg5pep4	1	2	2							Δatg5Δpep4Δhsv2	1	0	0
	Δatg5Δpep4Δhsv2	1	0	0							atg5pep4	1	5	5							Δatg5Δpep4Δhsv2	1	0	0
	Δatg5Δpep4Δhsv2	1	0	0							atg5pep4	1	3	3							Δatg5Δpep4Δhsv2	1	0	0
	Δatg5Δpep4Δhsv2	1	0	0							atg5pep4	1	7	7							Δatg5Δpep4Δhsv2	1	0	0
	Δatg5Δpep4Δhsv2	1	0	0							atg5pep4	1	0	0							Δatg5Δpep4Δhsv2	1	0	0
	Δatg5Δpep4Δhsv2	1	1	1							atg5pep4	1	2	2							Δatg5Δpep4Δhsv2	1	0	0
	Δatg5Δpep4Δhsv2	1	1	1							atg5pep4	1	1	1							Δatg5Δpep4Δhsv2	1	0	0
	atg5pep4	1	0	0							atg5pep4	1	0	0							atg5pep4	1	9	9
	atg5pep4	1	0	0							atg5pep4	1	0	0							atg5pep4	1	7	7
	atg5pep4	1	1	1							atg5pep4	1	0	0							atg5pep4	1	0	0
	atg5pep4	1	1	1							atg5pep4	1	1	1							atg5pep4	1	8	8
	atg5pep4	1	0	0							atg5pep4	1	0	0							atg5pep4	1	7	7
	atg5pep4	1	2	2							atg5pep4	1	1	1							atg5pep4	1	5	5
	atg5pep4	1	0	0							atg5pep4	1	2	2							atg5pep4	1	4	4
	atg5pep4	1	0	0							atg5pep4	1	0	0							atg5pep4	1	11	11
	atg5pep4	1	0	0							atg5pep4	1	0	0							atg5pep4	1	3	3
	atg5pep4	1	0	0							atg5pep4	1	2	2							atg5pep4	1	1	1
	atg5pep4	1	0	0							atg5pep4	1	5	5							atg5pep4	1	8	8
	atg5pep4	1	0	0							atg5pep4	1	2	2							atg5pep4	1	5	5
	atg5pep4	1	0	0							atg5pep4	1	0	0							atg5pep4	1	5	5
	atg5pep4	1	0	0							atg5pep4	1	1	1							atg5pep4	1	7	7
	atg5pep4	1	0	0							atg5pep4	1	4	4							atg5pep4	1	6	6
	atg5pep4	1	0	0							atg5pep4	1	8	8							atg5pep4	1	4	4
	atg5pep4	1	0	0							atg5pep4	1	4	4							atg5pep4	1	3	3
	atg5pep4	1	0	0							atg5pep4	1	0	0							atg5pep4	1	4	4
	atg5pep4	1	0	0							atg5pep4	1	2	2							atg5pep4	1	5	5
	atg5pep4	1	0	0							atg5pep4	1	1	1							atg5pep4	1	5	5
	atg5pep4	1	0	0							atg5pep4	1	1	1							atg5pep4	1	0	0
	atg5pep4	1	0	0							atg5pep4	1	1	1							atg5pep4	1	0	0
	atg5pep4	1	0	0							atg5pep4	1	2	2							atg5pep4	1	0	0
	atg5pep4	1	0	0							atg5pep4	2	3	1.5							atg5pep4	1	0	0
	atg5pep4	1	0	0							atg5pep4	1	2	2							atg5pep4	1	0	0
	atg5pep4	1	0	0							atg5pep4	1	2	2							atg5pep4	1	4	4
	atg5pep4	1	1	1							atg5pep4	1	2	2							atg5pep4	1	0	0
	atg5pep4	1	0	0							atg5pep4	1	3	3							atg5pep4	1	12	12
	atg5pep4	1	0	0							atg5pep4	1	3	3							atg5pep4	1	0	0
	atg5pep4	1	0	0							atg5pep4	1	1	1							atg5pep4	1	1	1
	atg5pep4	1	0	0							atg5pep4	1	1	1							atg5pep4	1	0	0
	atg5pep4	1	0	0							atg5pep4	1	1	1							atg5pep4	1	0	0
	atg5pep4	1	0	0							atg5pep4	1	3	3							atg5pep4	1	1	1
	atg5pep4	1	0	0							atg5pep4	1	1	1							atg5pep4	1	10	10
	atg5pep4	1	0	0							atg5pep4	1	1	1							atg5pep4	1	3	3
	atg5pep4	1	0	0							atg5pep4	1	0	0							atg5pep4	1	3	3
	atg5pep4	1	1	1							atg5pep4	1	2	2							atg5pep4	1	4	4
	atg5pep4	1	0	0							atg5pep4	1	0	0							atg5pep4	1	4	4
	atg5pep4	1	0	0							atg5pep4	1	5	5							atg5pep4	1	2	2
	atg5pep4	1	0	0							atg5pep4	1	1	1							atg5pep4	1	5	5
	atg5pep4	1	0	0							atg5pep4	1	1	1							atg5pep4	1	1	1
	atg5pep4	1	0	0							atg5pep4	1	0	0							atg5pep4	1	3	3
	atg5pep4	1	0	0							atg5pep4	1	0	0							atg5pep4	1	6	6
	atg5pep4	1	0	0							atg5pep4	1	1	1							atg5pep4	1	0	0
	atg5pep4	1	0	0							atg5pep4	1	0	0							atg5pep4	1	1	1
	atg5pep4	1	0	0							atg5pep4	1	0	0							atg5pep4	1	0	0
	atg5pep4	1	0	0							atg5pep4	1	1	1							atg5pep4	1	0	0
	atg5pep4	1	0	0							atg5pep4	1	0	0							atg5pep4	1	0	0
	atg5pep4	1	1	1							atg5pep4	1	4	4							atg5pep4	1	4	4
	atg5pep4	1	0	0							atg5pep4	1	2	2							atg5pep4	1	0	0
	atg5pep4	1	0	0							atg5pep4	1	2	2							atg5pep4	1	0	0
	atg5pep4	1	0	0							atg5pep4	1	4	4							atg5pep4	1	2	2
	atg5pep4	1	0	0							atg5pep4	1	1	1							atg5pep4	1	4	4
	atg5pep4	1	0	0							atg5pep4	1	0	0							atg5pep4	1	0	0
	atg5pep4	1	0	0							atg5pep4	1	0	0							atg5pep4	1	1	1
	atg5pep4	1	0	0							atg5pep4	1	1	1							atg5pep4	1	1	1
	atg5pep4	1	0	0							atg5pep4	1	1	1							atg5pep4	1	4	4
	atg5pep4	1	0	0							atg5pep4	1	0	0							atg5pep4	1	4	4
	atg5pep4	1	0	0							atg5pep4	1	0	0							atg5pep4	1	4	4
	atg5pep4	1	0	0							atg5pep4	1	0	0							atg5pep4	1	7	7
	atg5pep4	1	0	0							atg5pep4	1	2	2							atg5pep4	1	4	4
	atg5pep4	2	0	0							atg5pep4	1	0	0							atg5pep4	2	5	2.5
	atg5pep4	3	0	0							atg5pep4	1	0	0							atg5pep4	3	0	0
	atg5pep4	1	0	0							atg5pep4	1	4	4							atg5pep4	1	0	0
	atg5pep4	1	0	0							atg5pep4	2	0	0							atg5pep4	1	1	1
	atg5pep4	1	0	0							atg5pep4	3	0	0							atg5pep4	1	10	10
	atg5pep4	2	0	0							atg5pep4	1	0	0							atg5pep4	2	2	1
	atg5pep4	1	0	0							atg5pep4	1	1	1							atg5pep4	1	2	2
	atg5pep4	1	0	0							atg5pep4	1	0	0							atg5pep4	1	4	4
	atg5pep4	2	0	0							atg5pep4	1	0	0							atg5pep4	2	0	0
	atg5pep4	1	0	0							atg5pep4	1	0	0							atg5pep4	1	2	2
	atg5pep4	1	0	0							atg5pep4	1	0	0							atg5pep4	1	0	0
	atg5pep4	1	0	0							atg5pep4	1	1	1							atg5pep4	1	1	1
	atg5pep4	1	0	0							atg5pep4	1	0	0							atg5pep4	1	2	2
	atg5pep4	1	0	0							atg5pep4	1	0	0							atg5pep4	1	1	1
	atg5pep4	1	0	0							atg5pep4	1	1	1							atg5pep4	1	3	3
	atg5pep4	1	0	0							atg5pep4	1	1	1							atg5pep4	1	0	0
	atg5pep4	1	0	0							atg5pep4	1	0	0							atg5pep4	1	0	0
	atg5pep4	1	0	0							atg5pep4	1	1	1							atg5pep4	1	0	0
	atg5pep4	1	0	0							atg5pep4	1	11	11							atg5pep4	1	0	0
	atg5pep4	1	0	0							atg5pep4	2	0	0							atg5pep4	1	1	1
	atg5pep4	1	0	0							atg5pep4	1	1	1							atg5pep4	1	1	1
	atg5pep4	1	0	0							atg5pep4	1	1	1							atg5pep4	1	0	0
	atg5pep4	1	0	0							atg5pep4	1	1	1							atg5pep4	1	3	3
	atg5pep4	1	0	0							atg5pep4	1	0	0							atg5pep4	1	6	6
	atg5pep4	1	0	0							atg5pep4	1	0	0							atg5pep4	1	1	1
	atg5pep4	1	0	0							atg5pep4	1	1	1							atg5pep4	1	4	4
	atg5pep4	1	0	0							atg5pep4	1	0	0							atg5pep4	1	12	12
	atg5pep4	1	0	0							atg5pep4	1	0	0							atg5pep4	1	4	4
	atg5pep4	1	0	0							atg5pep4	1	0	0							atg5pep4	1	7	7
	atg5pep4	1	0	0							atg5pep4	1	0	0							atg5pep4	1	12	12
	atg5pep4	1	1	1							atg5pep4	1	0	0							atg5pep4	1	1	1
	atg5pep4	1	0	0							atg5pep4	1	5	5							atg5pep4	1	2	2
	atg5pep4	1	0	0							atg5pep4	1	0	0							atg5pep4	1	3	3
	atg5pep4	1	0	0							atg5pep4	2	0	0							atg5pep4	1	0	0
	atg5pep4	1	0	0							atg5pep4	3	0	0							atg5pep4	1	1	1
	atg5pep4	1	1	1							atg5pep4	1	1	1							atg5pep4	1	1	1
	atg5pep4	1	1	1							atg5pep4	1	0	0							atg5pep4	1	1	1
	atg5pep4	1	1	1							atg5pep4	1	0	0							atg5pep4	1	0	0
	atg5pep4	1	1	1							atg5pep4	1	0	0							atg5pep4	1	0	0
	atg5pep4	1	0	0							atg5pep4	1	0	0							atg5pep4	1	0	0
	atg5pep4	1	1	1							atg5pep4	1	0	0							atg5pep4	1	3	3
	atg5pep4	1	0	0							atg5pep4	1	2	2							atg5pep4	1	0	0
	atg5pep4	1	1	1							atg5pep4	1	1	1							atg5pep4	1	0	0
	atg5pep4	1	0	0							atg5pep4	1	0	0							atg5pep4	1	4	4
	atg5pep4	1	1	1							atg5pep4	1	1	1							atg5pep4	1	1	1
	atg5pep4	1	1	1							atg5pep4	1	3	3							atg5pep4	1	3	3
	atg5pep4	1	0	0							atg5pep4	1	0	0							atg5pep4	1	7	7
	atg5pep4	1	0	0							atg5pep4	2	2	1							atg5pep4	1	0	0
	atg5pep4	2	1	0.5							atg5pep4	1	1	1							atg5pep4	2	1	0.5
	atg5pep4	1	0	0							atg5pep4	1	2	2							atg5pep4	1	3	3
	atg5pep4	1	1	1							atg5pep4	1	2	2							atg5pep4	1	0	0
	atg5pep4	1	0	0							atg5pep4	1	1	1							atg5pep4	1	3	3
	atg5pep4	1	0	0							atg5pep4	1	0	0							atg5pep4	1	2	2
	atg5pep4	1	0	0							atg5pep4	1	0	0							atg5pep4	1	1	1
	atg5pep4	1	0	0							atg5pep4	1	0	0							atg5pep4	1	1	1
	atg5pep4	1	0	0							atg5pep4	1	0	0							atg5pep4	1	0	0
	atg5pep4	1	0	0							atg5pep4	1	0	0							atg5pep4	1	0	0
	atg5pep4	1	0	0							atg5pep4	1	0	0							atg5pep4	1	0	0
	atg5pep4	1	0	0							atg5pep4	1	0	0							atg5pep4	1	0	0
	atg5pep4	1	1	1							atg5pep4	1	0	0							atg5pep4	1	7	7
	atg5pep4	1	1	1							atg5pep4	1	0	0							atg5pep4	1	7	7
	atg5pep4	1	1	1							atg5pep4	1	0	0							atg5pep4	1	6	6
	atg5pep4	1	1	1							atg5pep4	1	0	0							atg5pep4	1	7	7
	atg5pep4	1	0	0							atg5pep4	1	0	0							atg5pep4	1	0	0
	atg5pep4	1	0	0							atg5pep4	1	0	0							atg5pep4	1	1	1
	atg5pep4	1	1	1							atg5pep4	1	0	0							atg5pep4	1	6	6
	atg5pep4	1	1	1																	atg5pep4	1	9	9
	atg5pep4	1	0	0																	atg5pep4	1	4	4
	atg5pep4	1	0	0																	atg5pep4	1	10	10
	atg5pep4	1	1	1																	atg5pep4	1	4	4
	atg5pep4	1	0	0																	atg5pep4	1	8	8
	atg5pep4	1	0	0																	atg5pep4	1	0	0
	atg5pep4	1	0	0																	atg5pep4	1	7	7
	atg5pep4	1	0	0																	atg5pep4	1	1	1
	atg5pep4	1	0	0																	atg5pep4	1	2	2
	atg5pep4	1	0	0																	atg5pep4	1	6	6
	atg5pep4	1	0	0																	atg5pep4	1	7	7
	atg5pep4	1	0	0																	atg5pep4	1	2	2
	atg5pep4	1	1	1																	atg5pep4	1	1	1
	atg5pep4	1	0	0																	atg5pep4	1	6	6
	atg5pep4	1	0	0																	atg5pep4	1	7	7
	atg5pep4	1	0	0																	atg5pep4	1	12	12
	atg5pep4	1	0	0																	atg5pep4	1	14	14
	atg5pep4	1	0	0																	atg5pep4	1	1	1
	atg5pep4	1	0	0																	atg5pep4	1	4	4
	atg5pep4	1	0	0																	atg5pep4	1	7	7
	atg5pep4	1	0	0																	atg5pep4	1	5	5
	atg5pep4	1	0	0																	atg5pep4	1	3	3
	atg5pep4	1	0	0																	atg5pep4	1	8	8
	atg5pep4	2	0	0																	atg5pep4	2	1	0.5
	atg5pep4	3	0	0																	atg5pep4	3	0	0
	atg5pep4	1	0	0																	atg5pep4	1	4	4
	atg5pep4	1	0	0																	atg5pep4	1	4	4
	atg5pep4	1	0	0																	atg5pep4	1	2	2
	atg5pep4	1	0	0																	atg5pep4	1	9	9
	atg5pep4	1	0	0																	atg5pep4	1	3	3
	atg5pep4	1	0	0																	atg5pep4	1	8	8
	atg5pep4	1	0	0																	atg5pep4	1	8	8
	atg5pep4	1	0	0																	atg5pep4	1	8	8
	atg5pep4	1	0	0																	atg5pep4	1	0	0
	atg5pep4	1	0	0																	atg5pep4	1	0	0
	atg5pep4	1	0	0																	atg5pep4	1	0	0
	atg5pep4	1	0	0																	atg5pep4	1	1	1
	atg5pep4	1	0	0																	atg5pep4	1	1	1
	atg5pep4	1	0	0																	atg5pep4	1	0	0
	atg5pep4	2	0	0																	atg5pep4	2	0	0
	atg5pep4	1	0	0																	atg5pep4	1	1	1
	atg5pep4	1	0	0																	atg5pep4	1	2	2
	atg5pep4	1	0	0																	atg5pep4	1	11	11
	atg5pep4	1	0	0																	atg5pep4	1	44	44
	atg5pep4	1	0	0																	atg5pep4	1	9	9
	atg5pep4	1	0	0																	atg5pep4	1	4	4
	atg5pep4	1	0	0																	atg5pep4	1	6	6
	atg5pep4	1	1	1																	atg5pep4	1	2	2
	atg5pep4	1	0	0																	atg5pep4	1	12	12
	atg5pep4	1	0	0																	atg5pep4	1	11	11
	atg5pep4	1	0	0																	atg5pep4	1	7	7
	atg5pep4	1	0	0																	atg5pep4	1	3	3
	atg5pep4	1	0	0																	atg5pep4	1	5	5
	atg5pep4	2	0	0																	atg5pep4	2	6	3
	atg5pep4	3	0	0																	atg5pep4	3	7	2.33333
	atg5pep4	1	0	0																	atg5pep4	1	9	9
	atg5pep4	1	0	0																	atg5pep4	1	3	3
	atg5pep4	1	0	0																	atg5pep4	1	3	3
	atg5pep4	1	0	0																	atg5pep4	1	14	14
	atg5pep4	1	0	0																	atg5pep4	1	8	8
	atg5pep4	1	0	0																	atg5pep4	1	7	7
	atg5pep4	1	0	0																	atg5pep4	1	1	1
	atg5pep4	1	0	0																	atg5pep4	1	8	8
	atg5pep4	1	0	0																	atg5pep4	1	0	0
	atg5pep4	1	0	0																	atg5pep4	1	0	0
	atg5pep4	1	0	0
	atg5pep4	1	0	0
	atg5pep4	2	0	0
	atg5pep4	1	0	0
	atg5pep4	1	0	0
	atg5pep4	1	0	0
	atg5pep4	1	0	0
	atg5pep4	1	0	0
	atg5pep4	1	0	0
	atg5pep4	1	0	0
	atg5pep4	1	0	0
	atg5pep4	1	0	0
	atg5pep4	1	0	0
	atg5pep4	1	0	0
	atg5pep4	1	0	0
	atg5pep4	1	0	0
	atg5pep4	1	0	0
	atg5pep4	1	0	0
	atg5pep4	1	0	0
	atg5pep4	1	1	1
	atg5pep4	1	0	0
Figure 1i
								Red box indicates the portions of blots presented in the figure

## Sheet: Figure2
Figure 2e
	Cell	Treatment	Positive Cell	Total Cell	%		Cell	Treatment	Average	SD
	Atg5 KO MEF	NT	3	34	8.82353		Atg5 KO MEF	NT	8.05481	1.56872
	Atg5 KO MEF	NT	3	33	9.09091			Etoposide, 12 hr	34.7186	4.15945
	Atg5 KO MEF	NT	2	32	6.25			Etoposide, 18 hr	66.3856	13.9031
	Atg5 KO MEF	Etoposide, 12 hr	13	33	39.3939		Atg5/Wipi3 DKO MEF	NT	4.65632	4.54951
	Atg5 KO MEF	Etoposide, 12 hr	11	33	33.3333			Etoposide, 12 hr	10.6523	2.58969
	Atg5 KO MEF	Etoposide, 12 hr	11	35	31.4286			Etoposide, 18 hr	17.7857	4.15927
	Atg5 KO MEF	Etoposide, 18 hr	27	33	81.8182		pHYA2896-Atg5/Wipi3 DKO MEF	NT	6.25593	3.22137
	Atg5 KO MEF	Etoposide, 18 hr	20	32	62.5			Etoposide, 12 hr	36.2231	5.38096
	Atg5 KO MEF	Etoposide, 18 hr	17	31	54.8387			Etoposide, 18 hr	66.3734	2.37035
	Atg5/Wipi3 DKO MEF	NT	3	33	9.09091
	Atg5/Wipi3 DKO MEF	NT	2	41	4.87805
	Atg5/Wipi3 DKO MEF	NT	0	36	0
	Atg5/Wipi3 DKO MEF	Etoposide, 12 hr	4	32	12.5
	Atg5/Wipi3 DKO MEF	Etoposide, 12 hr	4	34	11.7647
	Atg5/Wipi3 DKO MEF	Etoposide, 12 hr	3	39	7.69231
	Atg5/Wipi3 DKO MEF	Etoposide, 18 hr	5	33	15.1515
	Atg5/Wipi3 DKO MEF	Etoposide, 18 hr	5	32	15.625
	Atg5/Wipi3 DKO MEF	Etoposide, 18 hr	7	31	22.5806
	Atg5/Wipi3 DKO MEF + Wipi3	NT	1	34	2.94118
	Atg5/Wipi3 DKO MEF + Wipi3	NT	2	31	6.45161
	Atg5/Wipi3 DKO MEF + Wipi3	NT	3	32	9.375
	Atg5/Wipi3 DKO MEF + Wipi3	Etoposide, 12 hr	13	31	41.9355
	Atg5/Wipi3 DKO MEF + Wipi3	Etoposide, 12 hr	11	31	35.4839
	Atg5/Wipi3 DKO MEF + Wipi3	Etoposide, 12 hr	10	32	31.25
	Atg5/Wipi3 DKO MEF + Wipi3	Etoposide, 18 hr	21	31	67.7419
	Atg5/Wipi3 DKO MEF + Wipi3	Etoposide, 18 hr	21	31	67.7419
	Atg5/Wipi3 DKO MEF + Wipi3	Etoposide, 18 hr	21	33	63.6364
Figure 2f
			Red box indicates the portions of blots presented in the figure
Figure 2g
			Red box indicates the portions of blots presented in the figure
Figure 2h
	Experiment No.	Sample	Cleaved mCherry	mCherry-Rab9a	Ratio	Mean		Sample	Mean	S.D	S.E.M
	hya-2017-136	Atg5 KO MEF_NT	3.044	32.56	0.085496	0.085496		Atg5 KO MEF_NT	0.0531646	0.031359	0.0181051
	hya-2017-136	Atg5 KO MEF_VP	12.872	28.38	0.312033	0.312033		Atg5 KO MEF_VP	0.271297	0.0362306	0.0209177
	hya-2017-136	Atg5/Wipi3 DKO MEF_NT	5.014	29.488	0.145325	0.145325		Atg5/Wipi3 DKO MEF #3_NT	0.077888	0.0585137	0.0337829
	hya-2017-136	Atg5/Wipi3 DKO MEF_VP	4.488	27.73	0.139301	0.139301		Atg5/Wipi3 DKO MEF #3_VP	0.0664872	0.0645089	0.0372443
	hya-2017-136	Atg5/Wipi3 DKO MEF+Wipi3_NT	0.537	15.575	0.0333292	0.0333292		Atg5/Wipi3 DKO MEF+Wipi3_NT	0.0392243	0.0282366	0.0163024
	hya-2017-136	Atg5/Wipi3 DKO MEF+Wipi3_VP	3.995	8.636	0.316285	0.316285		Atg5/Wipi3 DKO MEF+Wipi3_VP	0.241239	0.107391	0.0620024
	hya-2017-138	Atg5 KO MEF_NT	1.697	72.479	0.022878	0.022878
	hya-2017-138	Atg5 KO MEF_VP	18.879	58.915	0.242679	0.242679
	hya-2017-138	Atg5/Wipi3 DKO MEF_NT	3.683	73.395	0.0477828	0.0477828
	hya-2017-138	Atg5/Wipi3 DKO MEF_VP	1.231	73.474	0.0164781	0.0164781
	hya-2017-138	Atg5/Wipi3 DKO MEF+Wipi3_NT	1.14	78.023	0.0144007	0.0144007
	hya-2017-138	Atg5/Wipi3 DKO MEF+Wipi3_VP	8.241	61.466	0.118223	0.118223
	hya-2017-140	Atg5 KO MEF_NT	6.903	79.205	0.0801668	0.0511199
	hya-2017-140	Atg5 KO MEF_NT	1.266	56.089	0.0220731
	hya-2017-140	Atg5 KO MEF_VP	23.435	56.295	0.29393	0.259177
	hya-2017-140	Atg5 KO MEF_VP	18.467	63.819	0.224425
	hya-2017-140	Atg5/Wipi3 DKO MEF_NT	1.519	48.489	0.0303751	0.0405564
	hya-2017-140	Atg5/Wipi3 DKO MEF_NT	3.449	64.528	0.0507377
	hya-2017-140	Atg5/Wipi3 DKO MEF_VP	2.175	51.147	0.0407899	0.0436826
	hya-2017-140	Atg5/Wipi3 DKO MEF_VP	3.304	67.635	0.0465752
	hya-2017-140	Atg5/Wipi3 DKO MEF+Wipi3_NT	4.32	68.921	0.0589834	0.0699432
	hya-2017-140	Atg5/Wipi3 DKO MEF+Wipi3_NT	5.759	65.425	0.080903
	hya-2017-140	Atg5/Wipi3 DKO MEF+Wipi3_VP	31.288	74.501	0.295759	0.289208
	hya-2017-140	Atg5/Wipi3 DKO MEF+Wipi3_VP	28.177	71.509	0.282658

## Sheet: Figure3
Figure 3e
	No.	File Name	Etoposide Duration	Cell	Intensity / Cell		Etoposide Duration	Cell	Intensity / Cell		Etoposide Duration	Mean	S.D.		Etoposide Duration	Mean	S.D.
	1	LSM710-hya-2019-006_Cell1_Sample1_1.lsm	0 hr	Cell1	5.08272		0 hr	Cell1	7.84383		0 hr	7.892	1.23185		0 hr	1	0.156089
	2	LSM710-hya-2019-006_Cell1_Sample1_2.lsm	0 hr	Cell1	8.33431		0 hr	Cell2	9.14723		12 hr	38.7271	11.1006		12 hr	4.90713	1.40656
	3	LSM710-hya-2019-006_Cell1_Sample1_3.lsm	0 hr	Cell1	7.82049		0 hr	Cell3	6.68494		18 hr	66.3548	17.7989		18 hr	8.40786	2.25531
	4	LSM710-hya-2019-006_Cell1_Sample1_4.lsm	0 hr	Cell1	9.06462		12 hr	Cell1	27.7243
	5	LSM710-hya-2019-006_Cell1_Sample1_5.lsm	0 hr	Cell1	8.917		12 hr	Cell2	49.923
	6	LSM710-hya-2019-006_Cell2_Sample1_1.lsm	0 hr	Cell2	9.05284		12 hr	Cell3	38.5338
	7	LSM710-hya-2019-006_Cell2_Sample1_2.lsm	0 hr	Cell2	8.06301		18 hr	Cell1	70.8715
	8	LSM710-hya-2019-006_Cell2_Sample1_3.lsm	0 hr	Cell2	9.83585		18 hr	Cell2	46.7327
	9	LSM710-hya-2019-006_Cell2_Sample1_4.lsm	0 hr	Cell2	7.57205		18 hr	Cell3	81.4603
	10	LSM710-hya-2019-006_Cell2_Sample1_5.lsm	0 hr	Cell2	11.2124
	11	LSM710-hya-2019-006_Cell3_Sample1_1.lsm	0 hr	Cell3	7.23222
	12	LSM710-hya-2019-006_Cell3_Sample1_2.lsm	0 hr	Cell3	6.782
	13	LSM710-hya-2019-006_Cell3_Sample1_3.lsm	0 hr	Cell3	6.4966
	14	LSM710-hya-2019-006_Cell3_Sample1_4.lsm	0 hr	Cell3	6.20648
	15	LSM710-hya-2019-006_Cell3_Sample1_5.lsm	0 hr	Cell3	6.70741
	16	LSM710-hya-2019-006_Cell1_Sample2_1.lsm	12 hr	Cell1	34.5569
	17	LSM710-hya-2019-006_Cell1_Sample2_2.lsm	12 hr	Cell1	23.8299
	18	LSM710-hya-2019-006_Cell1_Sample2_3.lsm	12 hr	Cell1	31.2838
	19	LSM710-hya-2019-006_Cell1_Sample2_4.lsm	12 hr	Cell1	23.0172
	20	LSM710-hya-2019-006_Cell1_Sample2_5.lsm	12 hr	Cell1	32.4918
	21	LSM710-hya-2019-006_Cell1_Sample2_6.lsm	12 hr	Cell1	28.8541
	22	LSM710-hya-2019-006_Cell1_Sample2_7.lsm	12 hr	Cell1	24.5732
	23	LSM710-hya-2019-006_Cell1_Sample2_8.lsm	12 hr	Cell1	32.4527
	24	LSM710-hya-2019-006_Cell1_Sample2_9.lsm	12 hr	Cell1	25.994
	25	LSM710-hya-2019-006_Cell1_Sample2_10.lsm	12 hr	Cell1	20.1899
	26	LSM710-hya-2019-006_Cell2_Sample2_1.lsm	12 hr	Cell2	37.4003
	27	LSM710-hya-2019-006_Cell2_Sample2_2.lsm	12 hr	Cell2	31.2075
	28	LSM710-hya-2019-006_Cell2_Sample2_3.lsm	12 hr	Cell2	43.2198
	29	LSM710-hya-2019-006_Cell2_Sample2_4.lsm	12 hr	Cell2	40.1464
	30	LSM710-hya-2019-006_Cell2_Sample2_5.lsm	12 hr	Cell2	55.6024
	31	LSM710-hya-2019-006_Cell2_Sample2_6.lsm	12 hr	Cell2	38.5453
	32	LSM710-hya-2019-006_Cell2_Sample2_7.lsm	12 hr	Cell2	53.1714
	33	LSM710-hya-2019-006_Cell2_Sample2_8.lsm	12 hr	Cell2	57.2131
	34	LSM710-hya-2019-006_Cell2_Sample2_9.lsm	12 hr	Cell2	68.3712
	35	LSM710-hya-2019-006_Cell2_Sample2_10.lsm	12 hr	Cell2	74.3527
	36	LSM710-hya-2019-006_Cell3_Sample2_1.lsm	12 hr	Cell3	27.9153
	37	LSM710-hya-2019-006_Cell3_Sample2_2.lsm	12 hr	Cell3	24.3369
	38	LSM710-hya-2019-006_Cell3_Sample2_3.lsm	12 hr	Cell3	33.1031
	39	LSM710-hya-2019-006_Cell3_Sample2_4.lsm	12 hr	Cell3	39.4608
	40	LSM710-hya-2019-006_Cell3_Sample2_5.lsm	12 hr	Cell3	70.9185
	41	LSM710-hya-2019-006_Cell3_Sample2_6.lsm	12 hr	Cell3	71.8859
	42	LSM710-hya-2019-006_Cell3_Sample2_7.lsm	12 hr	Cell3	26.432
	43	LSM710-hya-2019-006_Cell3_Sample2_8.lsm	12 hr	Cell3	37.1175
	44	LSM710-hya-2019-006_Cell3_Sample2_9.lsm	12 hr	Cell3	28.5661
	45	LSM710-hya-2019-006_Cell3_Sample2_10.lsm	12 hr	Cell3	25.6019
	46	LSM710-hya-2019-006_Cell1_Sample3_1.lsm	18 hr	Cell1	100.995
	47	LSM710-hya-2019-006_Cell1_Sample3_2.lsm	18 hr	Cell1	60.6201
	48	LSM710-hya-2019-006_Cell1_Sample3_3.lsm	18 hr	Cell1	64.268
	49	LSM710-hya-2019-006_Cell1_Sample3_4.lsm	18 hr	Cell1	85.6833
	50	LSM710-hya-2019-006_Cell1_Sample3_5.lsm	18 hr	Cell1	75.6611
	51	LSM710-hya-2019-006_Cell1_Sample3_6.lsm	18 hr	Cell1	75.2166
	52	LSM710-hya-2019-006_Cell1_Sample3_7.lsm	18 hr	Cell1	52.2689
	53	LSM710-hya-2019-006_Cell1_Sample3_8.lsm	18 hr	Cell1	117.416
	54	LSM710-hya-2019-006_Cell1_Sample3_9.lsm	18 hr	Cell1	45.9116
	55	LSM710-hya-2019-006_Cell1_Sample3_10.lsm	18 hr	Cell1	30.6748
	56	LSM710-hya-2019-006_Cell2_Sample3_1.lsm	18 hr	Cell2	26.1995
	57	LSM710-hya-2019-006_Cell2_Sample3_2.lsm	18 hr	Cell2	38.0072
	58	LSM710-hya-2019-006_Cell2_Sample3_3.lsm	18 hr	Cell2	41.6656
	59	LSM710-hya-2019-006_Cell2_Sample3_4.lsm	18 hr	Cell2	39.0333
	60	LSM710-hya-2019-006_Cell2_Sample3_5.lsm	18 hr	Cell2	64.6437
	61	LSM710-hya-2019-006_Cell2_Sample3_6.lsm	18 hr	Cell2	56.5672
	62	LSM710-hya-2019-006_Cell2_Sample3_7.lsm	18 hr	Cell2	52.7843
	63	LSM710-hya-2019-006_Cell2_Sample3_8.lsm	18 hr	Cell2	42.6948
	64	LSM710-hya-2019-006_Cell2_Sample3_9.lsm	18 hr	Cell2	49.6943
	65	LSM710-hya-2019-006_Cell2_Sample3_10.lsm	18 hr	Cell2	56.0373
	66	LSM710-hya-2019-006_Cell3_Sample3_1.lsm	18 hr	Cell3	81.4559
	67	LSM710-hya-2019-006_Cell3_Sample3_2.lsm	18 hr	Cell3	78.42
	68	LSM710-hya-2019-006_Cell3_Sample3_3.lsm	18 hr	Cell3	82.7965
	69	LSM710-hya-2019-006_Cell3_Sample3_4.lsm	18 hr	Cell3	74.1551
	70	LSM710-hya-2019-006_Cell3_Sample3_5.lsm	18 hr	Cell3	115.712
	71	LSM710-hya-2019-006_Cell3_Sample3_6.lsm	18 hr	Cell3	57.546
	72	LSM710-hya-2019-006_Cell3_Sample3_7.lsm	18 hr	Cell3	51.3487
	73	LSM710-hya-2019-006_Cell3_Sample3_8.lsm	18 hr	Cell3	96.9459
	74	LSM710-hya-2019-006_Cell3_Sample3_9.lsm	18 hr	Cell3	97.8275
	75	LSM710-hya-2019-006_Cell3_Sample3_10.lsm	18 hr	Cell3	78.3958
Figure 3f
	Sample Name	Etoposide Duration	area	Duolink Positive cells	Total cells	%	Mean		Etoposide Duration	Mean	S.D.	S.E.M
	Sample1	0 hr	1	6	42	14.2857	11.8152		0 hr	11.4883	1.2676	0.731852
	Sample1	0 hr	2	7	58	12.069			12 hr	76.8625	3.12196	1.80246
	Sample1	0 hr	3	12	132	9.09091			18 hr	88.9718	5.91978	3.41779
	Sample1	0 hr	1	10	98	10.2041	12.5605
	Sample1	0 hr	2	13	95	13.6842
	Sample1	0 hr	3	8	58	13.7931
	Sample1	0 hr	1	9	96	9.375	10.0893
	Sample1	0 hr	2	11	80	13.75
	Sample1	0 hr	3	9	126	7.14286
	Sample2	12 hr	1	45	48	93.75	73.3636
	Sample2	12 hr	2	52	62	83.871
	Sample2	12 hr	3	45	72	62.5
	Sample2	12 hr	4	32	60	53.3333
	Sample2	12 hr	1	34	40	85	77.8602
	Sample2	12 hr	2	31	46	67.3913
	Sample2	12 hr	3	40	46	86.9565
	Sample2	12 hr	4	31	43	72.093
	Sample2	12 hr	1	40	54	74.0741	79.3636
	Sample2	12 hr	2	46	67	68.6567
	Sample2	12 hr	3	46	53	86.7925
	Sample2	12 hr	4	51	58	87.931
	Sample3	18 hr	1	26	27	96.2963	92.5157
	Sample3	18 hr	2	22	24	91.6667
	Sample3	18 hr	3	22	26	84.6154
	Sample3	18 hr	4	18	20	90
	Sample3	18 hr	5	27	27	100
	Sample3	18 hr	1	22	28	78.5714	82.1378
	Sample3	18 hr	2	24	30	80
	Sample3	18 hr	3	32	34	94.1176
	Sample3	18 hr	4	22	29	75.8621
	Sample3	18 hr	1	30	30	100	92.2619
	Sample3	18 hr	2	21	24	87.5
	Sample3	18 hr	3	20	21	95.2381
	Sample3	18 hr	4	22	28	78.5714
	Sample3	18 hr	5	21	21	100

## Sheet: Figure4
Figure 4a
																Red box indicates the portions of blots presented in the figure
Figure 4d
	No.	Sample	Film No.	IM	AP	AL	Total	IM	AP (%)	AL (%)	AP + AL (%)		Mean
	1	20180625-9 fraction 5 NT	51060	0	0	0	1	0	0	0	0		Sample	IM (%)	AP (%)	AL (%)	AP + AL (%)
	2	20180625-9 fraction 5 NT	51061	0	0	0	1	0	0	0	0		NT	1.01587	0.444444	0.5	0.944444
	3	20180625-9 fraction 5 NT	51062	0	0	0	4	0	0	0	0		VP_12hr	35.2694	2.04918	22.2046	24.2538
	4	20180625-9 fraction 5 NT	51063	0	0	0	1	0	0	0	0
	5	20180625-9 fraction 5 NT	51064	0	0	0	2	0	0	0	0		SD
	6	20180625-9 fraction 5 NT	51066	0	0	0	1	0	0	0	0		Sample	IM (%)	AP (%)	AL (%)	AP + AL (%)
	7	20180625-9 fraction 5 NT	51067	0	0	0	1	0	0	0	0		NT	3.54576	2.22222	2.5	3.27495
	8	20180625-9 fraction 5 NT	51068	1	0	0	7	14.2857	0	0	0		VP_12hr	34.2829	9.95349	38.1046	38.2005
	9	20180625-9 fraction 5 NT	51069	0	0	0	2	0	0	0	0
	10	20180625-9 fraction 5 NT	5100	0	0	0	1	0	0	0	0		SEM
	11	20180625-10 Sapphire Fraction 5	51070	0	0	0	1	0	0	0	0		Sample	IM (%)	AP (%)	AL (%)	AP + AL (%)
	12	20180625-10 Sapphire Fraction 5	51071	0	0	0	4	0	0	0	0		NT	0.709153	0.444444	0.5	0.65499
	13	20180625-10 Sapphire Fraction 5	51072	0	0	0	1	0	0	0	0		VP_12hr	3.10383	0.901147	3.44983	3.45851
	14	20180625-10 Sapphire Fraction 5	51073	0	0	0	1	0	0	0	0
	15	20180625-10 Sapphire Fraction 5	51074	0	0	0	1	0	0	0	0
	16	20180625-10 Sapphire Fraction 5	51075	0	0	0	1	0	0	0	0
	17	20180625-10 Sapphire Fraction 5	51078	1	1	0	9	11.1111	11.1111	0	11.1111
	18	20180625-10 Sapphire Fraction 5	51079	0	0	0	1	0	0	0	0
	19	20180625-10 Sapphire Fraction 5	51080	0	0	0	4	0	0	0	0
	20	20180625-10 Sapphire Fraction 5	51081	0	0	0	3	0	0	0	0
	21	20180625-10 Sapphire Fraction 5	51082	0	0	0	2	0	0	0	0
	22	20180625-10 Sapphire Fraction 5	51083	0	0	0	2	0	0	0	0
	23	20180625-10 Sapphire Fraction 5	51084	0	0	0	4	0	0	0	0
	24	20180625-10 Sapphire Fraction 5	51085	0	0	0	3	0	0	0	0
	25	20180625-10 Sapphire Fraction 5	51086	0	0	1	8	0	0	12.5	12.5
	26	20180625-9 fraction 5 VP-12h	50885	0		1	1	0	0	100	100
	27	20180625-9 fraction 5 VP-12h	50886	0	1	0	2	0	50	0	50
	28	20180625-9 fraction 5 VP-12h	50887	0		0	5	0	0	0	0
	29	20180625-9 fraction 5 VP-12h	50888	0		0	2	0	0	0	0
	30	20180625-9 fraction 5 VP-12h	50891	0		1	1	0	0	100	100
	31	20180625-9 fraction 5 VP-12h	50892	0	1	0	2	0	50	0	50
	32	20180625-9 fraction 5 VP-12h	50893	0	1	0	2	0	50	0	50
	33	20180625-9 fraction 5 VP-12h	50894	0	1	0	2	0	50	0	50
	34	20180625-9 fraction 5 VP-12h	50895	0		0	1	0	0	0	0
	35	20180625-9 fraction 5 VP-12h	50896	0		0	4	0	0	0	0
	36	20180625-9 fraction 5 VP-12h	50897	8		0	12	66.6667	0	0	0
	37	20180625-9 fraction 5 VP-12h	50898	1		0	3	33.3333	0	0	0
	38	20180625-9 fraction 5 VP-12h	50899	0		0	1	0	0	0	0
	39	20180625-9 fraction 5 VP-12h	50900	0		0	1	0	0	0	0
	40	20180625-9 fraction 5 VP-12h	50901	0		0	3	0	0	0	0
	41	20180625-9 fraction 5 VP-12h	50902	1		0	3	33.3333	0	0	0
	42	20180625-9 fraction 5 VP-12h	50903	1		0	3	33.3333	0	0	0
	43	20180625-9 fraction 5 VP-12h	50904	5		0	6	83.3333	0	0	0
	44	20180625-9 fraction 5 VP-12h	50905	2		0	4	50	0	0	0
	45	20180625-9 fraction 5 VP-12h	50906	3		0	6	50	0	0	0
	46	20180625-9 fraction 5 VP-12h	50907	2		0	5	40	0	0	0
	47	20180625-9 fraction 5 VP-12h	50908	1		0	4	25	0	0	0
	48	20180625-9 fraction 5 VP-12h	50909	0		1	1	0	0	100	100
	49	20180625-9 fraction 5 VP-12h	50911	0		0	1	0	0	0	0
	50	20180625-9 fraction 5 VP-12h	50912	0		0	3	0	0	0	0
	51	20180625-9 fraction 5 VP-12h	50913	1		0	6	16.6667	0	0	0
	52	20180625-9 fraction 5 VP-12h	50914	2		0	6	33.3333	0	0	0
	53	20180625-9 fraction 5 VP-12h	50915	2		0	4	50	0	0	0
	54	20180625-9 fraction 5 VP-12h	50916	6		0	11	54.5455	0	0	0
	55	20180625-9 fraction 5 VP-12h	50917	7		0	9	77.7778	0	0	0
	56	20180625-9 fraction 5 VP-12h	50918	5		0	7	71.4286	0	0	0
	57	20180625-9 fraction 5 VP-12h	50919	6		0	16	37.5	0	0	0
	58	20180625-9 fraction 5 VP-12h	50920	1		0	3	33.3333	0	0	0
	59	20180625-9 fraction 5 VP-12h	50921	7		0	10	70	0	0	0
	60	20180625-9 fraction 5 VP-12h	50922	2		0	23	8.69565	0	0	0
	61	20180625-9 fraction 5 VP-12h	50923	0		0	3	0	0	0	0
	62	20180625-9 fraction 5 VP-12h	50924	2		0	2	100	0	0	0
	63	20180625-9 fraction 5 VP-12h	50925	8		0	8	100	0	0	0
	64	20180625-9 fraction 5 VP-12h	50926	3		0	4	75	0	0	0
	65	20180625-9 fraction 5 VP-12h	50927	6		0	11	54.5455	0	0	0
	66	20180625-9 fraction 5 VP-12h	50928	1		0	4	25	0	0	0
	67	20180625-9 fraction 5 VP-12h	50929	1		0	3	33.3333	0	0	0
	68	20180625-9 fraction 5 VP-12h	50930	0		1	1	0	0	100	100
	69	20180625-9 fraction 5 VP-12h	50931	3		0	6	50	0	0	0
	70	20180625-9 fraction 5 VP-12h	50932	1		0	4	25	0	0	0
	71	20180625-9 fraction 5 VP-12h	50933	0		0	1	0	0	0	0
	72	20180625-9 fraction 5 VP-12h	50934	7		0	13	53.8462	0	0	0
	73	20180625-9 fraction 5 VP-12h	50935	4		0	6	66.6667	0	0	0
	74	20180625-9 fraction 5 VP-12h	50936	1		0	1	100	0	0	0
	75	20180625-9 fraction 5 VP-12h	50937	3		1	4	75	0	25	25
	76	20180625-9 fraction 5 VP-12h	50938	4		0	4	100	0	0	0
	77	20180625-9 fraction 5 VP-12h	50939	2		0	2	100	0	0	0
	78	20180625-9 fraction 5 VP-12h	50940	1		1	15	6.66667	0	6.66667	6.66667
	79	20180625-9 fraction 5 VP-12h	50941	1		0	2	50	0	0	0
	80	20180625-9 fraction 5 VP-12h	50942	1		1	2	50	0	50	50
	81	20180625-9 fraction 5 VP-12h	50943	1		1	6	16.6667	0	16.6667	16.6667
	82	20180625-9 fraction 5 VP-12h	50944	2		0	2	100	0	0	0
	83	20180625-9 fraction 5 VP-12h	50946	1		0	1	100	0	0	0
	84	20180625-9 fraction 5 VP-12h	50947	1		0	3	33.3333	0	0	0
	85	20180625-9 fraction 5 VP-12h	50948	3		0	5	60	0	0	0
	86	20180625-9 fraction 5 VP-12h	50950	3		0	4	75	0	0	0
	87	20180625-9 fraction 5 VP-12h	50951	0		0	2	0	0	0	0
	88	20180625-9 fraction 5 VP-12h	50952	0		1	1	0	0	100	100
	89	20180625-9 fraction 5 VP-12h	50953	6		1	7	85.7143	0	14.2857	14.2857
	90	20180625-9 fraction 5 VP-12h	50954	0		2	3	0	0	66.6667	66.6667
	91	20180625-9 fraction 5 VP-12h	50955	10		1	21	47.619	0	4.7619	4.7619
	92	20180625-9 fraction 5 VP-12h	50956	5		0	11	45.4545	0	0	0
	93	20180625-9 fraction 5 VP-12h	50957	1		1	5	20	0	20	20
	94	20180625-9 fraction 5 VP-12h	50958	3		0	9	33.3333	0	0	0
	95	20180625-9 fraction 5 VP-12h	50959	2		0	4	50	0	0	0
	96	20180625-10 Sapphire fraction 5 VP-12h	50960	2		0	2	100	0	0	0
	97	20180625-10 Sapphire fraction 5 VP-12h	50961	1		0	4	25	0	0	0
	98	20180625-10 Sapphire fraction 5 VP-12h	50962	2		0	4	50	0	0	0
	99	20180625-10 Sapphire fraction 5 VP-12h	50963	1		0	1	100	0	0	0
	100	20180625-10 Sapphire fraction 5 VP-12h	50964	4		0	9	44.4444	0	0	0
	101	20180625-10 Sapphire fraction 5 VP-12h	50965	6		0	7	85.7143	0	0	0
	102	20180625-10 Sapphire fraction 5 VP-12h	50966	1		0	2	50	0	0	0
	103	20180625-10 Sapphire fraction 5 VP-12h	50967	1		0	5	20	0	0	0
	104	20180625-10 Sapphire fraction 5 VP-12h	50968	3		1	13	23.0769	0	7.69231	7.69231
	105	20180625-10 Sapphire fraction 5 VP-12h	50969	1		0	6	16.6667	0	0	0
	106	20180625-10 Sapphire fraction 5 VP-12h	50970	7		1	9	77.7778	0	11.1111	11.1111
	107	20180625-10 Sapphire fraction 5 VP-12h	50971	1		0	4	25	0	0	0
	108	20180625-10 Sapphire fraction 5 VP-12h	50972	2		0	3	66.6667	0	0	0
	109	20180625-10 Sapphire fraction 5 VP-12h	50973	0		1	1	0	0	100	100
	110	20180625-10 Sapphire fraction 5 VP-12h	50974	0		0	1	0	0	0	0
	111	20180625-10 Sapphire fraction 5 VP-12h	50975	0		1	1	0	0	100	100
	112	20180625-10 Sapphire fraction 5 VP-12h	50976	0		1	1	0	0	100	100
	113	20180625-10 Sapphire fraction 5 VP-12h	50977	1	1	0	2	50	50	0	50
	114	20180625-10 Sapphire fraction 5 VP-12h	50978	5		0	10	50	0	0	0
	115	20180625-10 Sapphire fraction 5 VP-12h	50979	1		0	1	100	0	0	0
	116	20180625-10 Sapphire fraction 5 VP-12h	50980	1		0	3	33.3333	0	0	0
	117	20180625-10 Sapphire fraction 5 VP-12h	50981	0		1	1	0	0	100	100
	118	20180625-10 Sapphire fraction 5 VP-12h	50982	4		1	6	66.6667	0	16.6667	16.6667
	119	20180625-10 Sapphire fraction 5 VP-12h	50983	0		1	2	0	0	50	50
	120	20180625-10 Sapphire fraction 5 VP-12h	50984	0		1	1	0	0	100	100
	121	20180625-10 Sapphire fraction 5 VP-12h	50985	0		1	1	0	0	100	100
	122	20180625-10 Sapphire fraction 5 VP-12h	50986	1		1	2	50	0	50	50
	123	20180625-10 Sapphire fraction 5 VP-12h	50987	0		1	1	0	0	100	100
	124	20180625-10 Sapphire fraction 5 VP-12h	50988	0		1	1	0	0	100	100
	125	20180625-10 Sapphire fraction 5 VP-12h	50989	0		1	1	0	0	100	100
	126	20180625-10 Sapphire fraction 5 VP-12h	50990	2		2	4	50	0	50	50
	127	20180625-10 Sapphire fraction 5 VP-12h	50991	1		0	2	50	0	0	0
	128	20180625-10 Sapphire fraction 5 VP-12h	50992	8		1	9	88.8889	0	11.1111	11.1111
	129	20180625-10 Sapphire fraction 5 VP-12h	50993	0		1	1	0	0	100	100
	130	20180625-10 Sapphire fraction 5 VP-12h	50994	0		1	1	0	0	100	100
	131	20180625-10 Sapphire fraction 5 VP-12h	50995	0		2	4	0	0	50	50
	132	20180625-10 Sapphire fraction 5 VP-12h	50996	1		1	4	25	0	25	25
	133	20180625-10 Sapphire fraction 5 VP-12h	50997	0		1	1	0	0	100	100
	134	20180625-10 Sapphire fraction 5 VP-12h	50998	0	0	0	0	0	0	0	0
	135	20180625-10 Sapphire fraction 5 VP-12h	50999	0		1	1	0	0	100	100
	136	20180625-10 Sapphire fraction 5 VP-12h	51000	0		1	1	0	0	100	100
	137	20180625-10 Sapphire fraction 5 VP-12h	51001	1		0	2	50	0	0	0
	138	20180625-10 Sapphire fraction 5 VP-12h	51002	0		1	1	0	0	100	100
	139	20180625-10 Sapphire fraction 5 VP-12h	51003	1		1	2	50	0	50	50
	140	20180625-10 Sapphire fraction 5 VP-12h	51004	1		0	3	33.3333	0	0	0
	141	20180625-10 Sapphire fraction 5 VP-12h	51005	0		1	1	0	0	100	100
	142	20180625-10 Sapphire fraction 5 VP-12h	51006	0		1	2	0	0	50	50
	143	20180625-10 Sapphire fraction 5 VP-12h	51007	7		0	8	87.5	0	0	0
	144	20180625-10 Sapphire fraction 5 VP-12h	51008	0		0	1	0	0	0	0
	145	20180625-10 Sapphire fraction 5 VP-12h	51009	1		1	3	33.3333	0	33.3333	33.3333
	146	20180625-10 Sapphire fraction 5 VP-12h	51010	1		0	1	100	0	0	0
	147	20180625-10 Sapphire fraction 5 VP-12h	51011	1		0	1	100	0	0	0
Figure 4h
	Cell	Treatment	Sample No.	Lamp2 Positive Cell	Lamp2 Negative Cell	Total Cells	% of Positive Cell	Average	S.E.M	SD
	Atg5 KO	NT	1	9	202	211	4.2654	4.6235	0.19234	0.333143
	Atg5 KO	NT	2	11	224	235	4.68085
	Atg5 KO	NT	3	13	251	264	4.92424
	Atg5 KO	VP	1	146	73	219	66.6667	65.9891	0.92961	1.61013
	Atg5 KO	VP	2	139	68	207	67.1498
	Atg5 KO	VP	3	136	76	212	64.1509
	DKO	NT	1	10	191	201	4.97512	6.32006	0.846049	1.4654
	DKO	NT	2	13	200	213	6.10329
	DKO	NT	3	16	187	203	7.88177
	DKO	VP	1	39	191	230	16.9565	16.4819	1.33415	2.31082
	DKO	VP	2	38	234	272	13.9706
	DKO	VP	3	45	198	243	18.5185
	DKO + WT	NT	1	11	247	258	4.26357	5.87058	0.813707	1.40938
	DKO + WT	NT	2	16	216	232	6.89655
	DKO + WT	NT	3	14	203	217	6.45161
	DKO + WT	VP	1	123	85	208	59.1346	62.02	1.74863	3.02872
	DKO + WT	VP	2	134	83	217	61.7512
	DKO + WT	VP	3	131	70	201	65.1741
	DKO +R225A	NT	1	12	207	219	5.47945	4.93899	0.619246	1.07257
	DKO +R225A	NT	2	12	201	213	5.6338
	DKO +R225A	NT	3	8	208	216	3.7037
	DKO +R225A	VP	1	17	211	228	7.45614	8.77487	0.888257	1.53851
	DKO +R225A	VP	2	20	218	238	8.40336
	DKO +R225A	VP	3	27	231	258	10.4651
	DKO + R226A	NT	1	14	224	238	5.88235	6.13679	0.127477	0.220797
	DKO + R226A	NT	2	14	210	224	6.25
	DKO + R226A	NT	3	14	209	223	6.27803
	DKO + R226A	VP	1	19	216	235	8.08511	9.56945	0.787795	1.3645
	DKO + R226A	VP	2	28	232	260	10.7692
	DKO + R226A	VP	3	27	247	274	9.85401

## Sheet: Figure6
Figure 6b
													Red box indicates the portions of blots presented in the figure
Figure 6d
													Red box indicates the portions of blots presented in the figure
Figure 6e
													Red box indicates the portions of blots presented in the figure

## Sheet: Figure7
Figure 7a
													Red box indicates the portions of blots presented in the figure
Figure 7d
	Mouse	Weeks	Time	Average	SD
	WT	10	156	180.667	25.0067
	WT	10	206
	WT	10	180
	WT	15	166	191.667	22.8983
	WT	15	210
	WT	15	199
	WT	20	222	181.667	35.3601
	WT	20	156
	WT	20	167
	Wipi3 cKO	10	124	98.6667	22.745
	Wipi3 cKO	10	92
	Wipi3 cKO	10	80
	Wipi3 cKO	15	95	77	25.3574
	Wipi3 cKO	15	48
	Wipi3 cKO	15	88
	Wipi3 cKO	20	84	73.3333	15.9478
	Wipi3 cKO	20	81
	Wipi3 cKO	20	55
Figure 7f
	Mouse	File Name	Purkinje cells	Average		Mouse	Average	SD
	Wipi3 cKO_1	1-1-3-4	53	59.6364		WT	164.778	8.94703
		1-1-3-4	62			Wipi3 cKO	49.8455	17.0135
		1-1-3-5	65
		1-1-3-5	77
		1-1-3-6	67
		1-1-3-6	51
		1-1-3-7	75
		1-1-3-7	71
		1-1-3-7	44
		1-1-3-8	64
		1-1-3-8	27
	Wipi3 cKO_2	2-1-3-9	28	30.2
		2-1-3-9	29
		2-1-3-10	37
		2-1-3-10	28
		2-1-3-10	38
		2-1-3-11	35
		2-1-3-12	21
		2-1-3-12	29
		2-1-3-13	23
		2-1-3-13	34
	Wipi3 cKO_3	3-1-3-5-1	81	59.7
		3-1-3-5	64
		3-1-3-6	59
		3-1-3-6	52
		3-1-3-7	63
		3-1-3-7	61
		3-1-3-7	70
		3-1-3-8	65
		3-1-3-9	45
		3-1-3-9	37
	WT_1	4-1-3-5-1	183	172.556
		4-1-3-5-2	221
		4-1-3-6	156
		4-1-3-7-1	158
		4-1-3-7-2	177
		4-1-3-8-1	168
		4-1-3-8-2	174
		4-1-3-9-1	162
		4-1-3-9-2	154
	WT_2	5-1-3-9	160	155
		5-1-3-10	164
		5-1-3-10	150
		5-1-3-11	162
		5-1-3-11	158
		5-1-3-12	136
		5-1-3-12	143
		5-1-3-13	158
		5-1-3-13	164
	WT_3	7-1-3-4	156	166.778
		7-1-3-5	151
		7-1-3-5	179
		7-1-3-5	163
		7-1-3-6	186
		7-1-3-6	166
		7-1-3-7	176
		7-1-3-8	147
		7-1-3-8	177

## Sheet: Figure9
Figure 9c
	Mouse	Score1	Score2	Score3	Mean	SD
	(+) Vector	54	48	57	53	4.58258
	(+) Dram1	83	142	127	117.333	30.6649
	(+) Wipi3	139	157	155	150.333	9.86577

## Sheet: Supp Figure1
Supplementary Figure 1b
													Red box indicates the portions of blots presented in the figure

## Sheet: Supp Figure4
Supplementary Figure 4b
							Red box indicates the portions of blots presented in the figure

[truncated: 9 more sheets: Supp Figure5, Supp Figure6, Supp Figure7, Supp Figure8, Supp Figure12, Supp Figure13, Supp Figure15, Supp Figure16, Supp Figure17]
